# Supplementary material for: Clinicopathological and molecular genomic features of monomorphic epitheliotropic intestinal T-cell lymphoma in the Chinese population: a study of 20 cases
Source: Diagn Pathol. 2021 Dec 12;16:114. doi: 10.1186/s13000-021-01173-5 (PMC8667391; doi:10.1186/s13000-021-01173-5)
Supplement: Supplementary file 1 — Additional file 1 [file 13000_2021_1173_MOESM1_ESM.xlsx]

## Sheet: ST1
ST1: Common somatic mutations of 9 MEITL cases.
GENE	ID	Variant_Type	HGVSc	HGVSp	HGVSp_Short
ABCA4	case6	SNP	c.2633C>T	p.Ser878Leu	p.S878L
ABCA4	case6	SNP	c.1389T>G	p.Phe463Leu	p.F463L
ABCA4	case9	SNP	c.6415C>T	p.Arg2139Trp	p.R2139W
ABCA7	case3	SNP	c.2239G>A	p.Ala747Thr	p.A747T
ABCA7	case4	SNP	c.1148G>A	p.Gly383Asp	p.G383D
ACTL6B	case3	SNP	c.544G>A	p.Gly182Ser	p.G182S
ACTL6B	case6	SNP	c.266T>C	p.Met89Thr	p.M89T
ANKRD20A4	case2	SNP	c.1447G>C	p.Val483Leu	p.V483L
ANKRD20A4	case6	SNP	c.1447G>C	p.Val483Leu	p.V483L
ANKRD20A4	case7	SNP	c.1447G>C	p.Val483Leu	p.V483L
ANKRD30B	case5	SNP	c.2440G>T	p.Glu814Ter	p.E814*
ANKRD30B	case6	SNP	c.1271G>A	p.Arg424Gln	p.R424Q
ARV1	case3	DEL	c.518del	p.Lys173SerfsTer8	p.K173Sfs*8
ARV1	case6	DEL	c.518del	p.Lys173SerfsTer8	p.K173Sfs*8
ARV1	case8	DEL	c.518del	p.Lys173SerfsTer8	p.K173Sfs*8
ASXL1	case4	DEL	c.1934del	p.Gly645ValfsTer58	p.G645Vfs*58
ASXL1	case9	DEL	c.1934del	p.Gly645ValfsTer58	p.G645Vfs*58
BAX	case6	DEL	c.121del	p.Glu41ArgfsTer19	p.E41Rfs*19
BAX	case7	DEL	c.121del	p.Glu41ArgfsTer19	p.E41Rfs*19
CD3G	case2	DEL	c.213del	p.Lys71AsnfsTer40	p.K71Nfs*40
CD3G	case6	DEL	c.213del	p.Lys71AsnfsTer40	p.K71Nfs*40
COBLL1	case2	DEL	c.2921del	p.Leu974CysfsTer12	p.L974Cfs*12
COBLL1	case6	SNP	c.312A>C	p.Glu104Asp	p.E104D
COBLL1	case6	SNP	c.2038A>G	p.Ser680Gly	p.S680G
COBLL1	case6	DEL	c.2921del	p.Leu974CysfsTer12	p.L974Cfs*12
COLGALT1	case1	SNP	c.226C>T	p.Arg76Trp	p.R76W
COLGALT1	case6	SNP	c.1363G>A	p.Val455Met	p.V455M
CRYBG3	case5	SNP	c.1874T>C	p.Leu625Pro	p.L625P
CRYBG3	case6	DEL	c.4764del	p.Ala1589LeufsTer28	p.A1589Lfs*28
CYP26B1	case4	SNP	c.1399G>A	p.Ala467Thr	p.A467T
CYP26B1	case6	SNP	c.433T>C	p.Phe145Leu	p.F145L
DCLK1	case1	SNP	c.239G>A	p.Arg80Gln	p.R80Q
DCLK1	case6	SNP	c.707C>T	p.Thr236Met	p.T236M
DDX11	case3	SNP	c.500G>C	p.Arg167Thr	p.R167T
DDX11	case4	SNP	c.500G>C	p.Arg167Thr	p.R167T
DDX11	case6	SNP	c.500G>C	p.Arg167Thr	p.R167T
DENND1C	case2	DEL	c.491del	p.Pro164LeufsTer29	p.P164Lfs*29
DENND1C	case6	DEL	c.491del	p.Pro164LeufsTer29	p.P164Lfs*29
DNAH2	case1	SNP	c.2489G>A	p.Arg830His	p.R830H
DNAH2	case6	SNP	c.1186T>C	p.Tyr396His	p.Y396H
DNAH2	case6	SNP	c.4249C>T	p.Arg1417Cys	p.R1417C
FBN3	case3	SNP	c.5694C>A	p.Cys1898Ter	p.C1898*
FBN3	case6	SNP	c.1826G>A	p.Arg609His	p.R609H
FBN3	case6	SNP	c.1390G>A	p.Val464Ile	p.V464I
GABRB2	case1	SNP	c.143A>C	p.Asp48Ala	p.D48A
GABRB2	case6	SNP	c.1076A>G	p.Lys359Arg	p.K359R
GLYR1	case6	INS	c.1140dup	p.Arg381AlafsTer15	p.R381Afs*15
GLYR1	case9	INS	c.1140dup	p.Arg381AlafsTer15	p.R381Afs*15
GOLGA6L10	case3	SNP	c.752A>G	p.His251Arg	p.H251R
GOLGA6L10	case6	SNP	c.752A>G	p.His251Arg	p.H251R
GOLGA6L10	case7	SNP	c.752A>G	p.His251Arg	p.H251R
GPR125	case1	SNP	c.1498G>A	p.Val500Ile	p.V500I
GPR125	case9	SNP	c.2072G>A	p.Arg691His	p.R691H
HOXB3	case1	SNP	c.1069G>A	p.Gly357Ser	p.G357S
HOXB3	case6	DEL	c.100del	p.Gln34AsnfsTer41	p.Q34Nfs*41
IGSF5	case3	SNP	c.386G>A	p.Arg129His	p.R129H
IGSF5	case6	SNP	c.386G>A	p.Arg129His	p.R129H
IGSF5	case6	SNP	c.872G>A	p.Arg291His	p.R291H
IGSF9B	case1	SNP	c.3662G>A	p.Arg1221His	p.R1221H
IGSF9B	case6	SNP	c.2558G>A	p.Gly853Asp	p.G853D
INF2	case1	SNP	c.998C>T	p.Thr333Ile	p.T333I
INF2	case6	SNP	c.3370G>A	p.Ala1124Thr	p.A1124T
INF2	case6	SNP	c.713A>G	p.Asp238Gly	p.D238G
JAK3	case1	SNP	c.1533G>A	p.Met511Ile	p.M511I
JAK3	case3	SNP	c.1718C>T	p.Ala573Val	p.A573V
JAK3	case6	SNP	c.1970G>A	p.Arg657Gln	p.R657Q
KDM4A	case1	INS	c.1119_1120insGGGAGAGAGAGAGAGAGAGAGAGAGAGAGAGAGAGAAACAGAC	p.Met374GlyfsTer45	p.M374Gfs*45
KDM4A	case6	SNP	c.1163+1G>A		p.X388_splice
KIAA1731	case1	SNP	c.6020T>A	p.Ile2007Lys	p.I2007K
KIAA1731	case6	SNP	c.3566C>G	p.Thr1189Arg	p.T1189R
LOC101928841	case5	SNP	c.4154A>G	p.Gln1385Arg	p.Q1385R
LOC101928841	case6	DEL	c.4236_4283del	p.Arg1413_Thr1428del	p.R1413_T1428del
LOC101928841	case8	DEL	c.4236_4283del	p.Arg1413_Thr1428del	p.R1413_T1428del
LOC101928841	case8	DEL	c.4118_4153del	p.Arg1373_Ala1384del	p.R1373_A1384del
LRP1	case3	SNP	c.8840G>A	p.Arg2947His	p.R2947H
LRP1	case6	SNP	c.13622A>G	p.Asp4541Gly	p.D4541G
LRP1	case6	SNP	c.1802T>C	p.Ile601Thr	p.I601T
LRP1	case6	SNP	c.4759T>C	p.Tyr1587His	p.Y1587H
LRP3	case2	SNP	c.665C>T	p.Ala222Val	p.A222V
LRP3	case6	SNP	c.878G>A	p.Arg293Gln	p.R293Q
LRRC27	case5	SNP	c.991C>T	p.Arg331Ter	p.R331*
LRRC27	case6	SNP	c.719T>C	p.Leu240Pro	p.L240P
MAPK8IP3	case6	SNP	c.767A>G	p.Glu256Gly	p.E256G
MAPK8IP3	case9	SNP	c.3806C>T	p.Ala1269Val	p.A1269V
MUC12	case6	SNP	c.2356T>G	p.Ser786Ala	p.S786A
MUC12	case6	SNP	c.10490G>A	p.Arg3497Gln	p.R3497Q
MUC12	case6	SNP	c.2288G>A	p.Arg763His	p.R763H
MUC12	case6	SNP	c.10049G>A	p.Arg3350His	p.R3350H
MUC12	case8	SNP	c.3116C>T	p.Thr1039Ile	p.T1039I
MUC16	case5	SNP	c.11753C>T	p.Thr3918Met	p.T3918M
MUC16	case6	SNP	c.21628T>C	p.Ser7210Pro	p.S7210P
MUC17	case3	SNP	c.6613T>G	p.Ser2205Ala	p.S2205A
MUC17	case6	SNP	c.12365A>G	p.Asn4122Ser	p.N4122S
MUC17	case9	INS	c.2662_2663insAGCACTCCATTAACAAGTATGCCTGTCAGCACCAGGCTGGTGGTCAGTTCTGAGGCTAGCACCCTTTCAACAA	p.Thr888LysfsTer18	p.T888Kfs*18
MUC19	case6	SNP	c.23171G>A	p.Ser7724Asn	p.S7724N
MUC19	case6	SNP	c.14686G>A	p.Ala4896Thr	p.A4896T
MUC19	case9	INS	c.17501_17502delinsCATCAGCTGCTGTGACTGGGTCAGCTGGACTA	p.Gln5834delinsProSerAlaAlaValThrGlySerAlaGlyLeu	p.Q5834delinsPSAAVTGSAGL
MUC4	case3	SNP	c.10202T>C	p.Val3401Ala	p.V3401A
MUC4	case6	SNP	c.14303A>G	p.Asn4768Ser	p.N4768S
MUC4	case6	SNP	c.1028C>T	p.Thr343Ile	p.T343I
NAV3	case5	SNP	c.5596C>T	p.Pro1866Ser	p.P1866S
NAV3	case6	SNP	c.4631-2A>C		p.X1544_splice
NEFH	case3	DEL	c.1973_1978del	p.Glu658_Glu659del	p.E658_E659del
NEFH	case6	SNP	c.1291T>G	p.Ser431Ala	p.S431A
NFATC4	case2	SNP	c.1651C>T	p.Arg551Trp	p.R551W
NFATC4	case6	SNP	c.961C>A	p.Pro321Thr	p.P321T
NT5DC2	case4	SNP	c.1109G>T	p.Arg370Leu	p.R370L
NT5DC2	case6	SNP	c.1465C>T	p.Arg489Cys	p.R489C
OR13A1	case1	SNP	c.673G>A	p.Gly225Ser	p.G225S
OR13A1	case6	SNP	c.481G>A	p.Gly161Arg	p.G161R
PCDHA5	case2	SNP	c.1351G>T	p.Ala451Ser	p.A451S
PCDHA5	case6	SNP	c.2024C>T	p.Pro675Leu	p.P675L
PCDHB9	case1	SNP	c.1387A>G	p.Asn463Ser	p.N463S
PCDHB9	case6	SNP	c.470C>T	p.Ala157Val	p.A157V
PCDHB9	case6	SNP	c.1957C>T	p.Ser653Leu	p.S653L
PCLO	case1	SNP	c.12053G>T	p.Arg4018Ile	p.R4018I
PCLO	case6	SNP	c.8741A>G	p.Glu2914Gly	p.E2914G
PDZD8	case2	SNP	c.3300T>A	p.Asp1100Glu	p.D1100E
PDZD8	case6	SNP	c.479T>C	p.Ile160Thr	p.I160T
PHF20L1	case6	SNP	c.53G>A	p.Arg18His	p.R18H
PHF20L1	case9	SNP	c.2026G>A	p.Asp676Asn	p.D676N
PTPDC1	case2	SNP	c.203C>T	p.Pro68Leu	p.P68L
PTPDC1	case6	SNP	c.154A>G	p.Met52Val	p.M52V
PTPRA	case5	SNP	c.449C>A	p.Thr150Lys	p.T150K
PTPRA	case6	SNP	c.2303G>A	p.Arg768Gln	p.R768Q
QRICH2	case5	SNP	c.1900G>A	p.Gly634Ser	p.G634S
QRICH2	case9	SNP	c.1900G>A	p.Gly634Ser	p.G634S
SETD2	case3	DEL	c.5315_5341del	p.Glu1772_Ile1781delinsVal	p.E1772_I1781delinsV
SETD2	case3	DEL	c.6010_6019del	p.Asp2004IlefsTer13	p.D2004Ifs*13
SETD2	case7	SNP	c.4715C>A	p.Ser1572Ter	p.S1572*
SLC23A2	case6	DEL	c.1233del	p.Ile412SerfsTer4	p.I412Sfs*4
SLC23A2	case9	DEL	c.1233del	p.Ile412SerfsTer4	p.I412Sfs*4
SLC5A1	case5	SNP	c.1673G>A	p.Arg558His	p.R558H
SLC5A1	case6	SNP	c.1376T>C	p.Ile459Thr	p.I459T
SPATA31C1	case1	INS	c.225_226insCGTCATCTTGTCTTCCAG	p.Gln75_Cys76insArgHisLeuValPheGln	p.Q75_C76insRHLVFQ
SPATA31C1	case7	INS	c.225_226insCATCATCTTGTCTCCCAG	p.Gln75_Cys76insHisHisLeuValSerGln	p.Q75_C76insHHLVSQ
STAT5A	case1	SNP	c.1924A>C	p.Asn642His	p.N642H
STAT5A	case1	SNP	c.1414G>A	p.Gly472Ser	p.G472S
STAT5A	case4	SNP	c.2102A>T	p.Gln701Leu	p.Q701L
STAT5B	case2	SNP	c.1924A>C	p.Asn642His	p.N642H
STAT5B	case3	SNP	c.1994A>T	p.Tyr665Phe	p.Y665F
STAT5B	case6	SNP	c.2297C>T	p.Ala766Val	p.A766V
STAT5B	case7	SNP	c.1924A>C	p.Asn642His	p.N642H
TENM2	case1	SNP	c.5312A>G	p.Tyr1771Cys	p.Y1771C
TENM2	case6	SNP	c.7753C>T	p.Arg2585Cys	p.R2585C
TEX26	case5	SNP	c.788T>A	p.Leu263His	p.L263H
TEX26	case7	SNP	c.836G>A	p.Arg279His	p.R279H
TMEM43	case1	SNP	c.509C>G	p.Pro170Arg	p.P170R
TMEM43	case6	SNP	c.862C>A	p.His288Asn	p.H288N
TP53	case1	SNP	c.743G>A	p.Arg248Gln	p.R248Q
TP53	case2	DEL	c.693del	p.Ile232SerfsTer15	p.I232Sfs*15
TP53	case3	DEL	c.440_452del	p.Val147AlafsTer19	p.V147Afs*19
TP53	case6	SNP	c.313G>T	p.Gly105Cys	p.G105C
TTC28	case1	SNP	c.1610A>T	p.His537Leu	p.H537L
TTC28	case6	SNP	c.6775A>T	p.Ile2259Phe	p.I2259F
TTN	case1	SNP	c.43760G>A	p.Arg14587His	p.R14587H
TTN	case6	SNP	c.23667G>T	p.Lys7889Asn	p.K7889N
USP34	case3	INS	c.2280_2281insCACCATCACCACTCACCACCACCAC	p.Asp761HisfsTer14	p.D761Hfs*14
USP34	case6	SNP	c.2091C>A	p.His697Gln	p.H697Q
USP34	case6	SNP	c.5684G>A	p.Gly1895Asp	p.G1895D
USP8	case1	SNP	c.1390C>T	p.Arg464Cys	p.R464C
USP8	case6	SNP	c.572T>C	p.Met191Thr	p.M191T
VEZT	case3	SNP	c.2293G>A	p.Glu765Lys	p.E765K
VEZT	case6	SNP	c.1042C>T	p.Arg348Trp	p.R348W
WNK2	case2	SNP	c.3398A>T	p.Gln1133Leu	p.Q1133L
WNK2	case6	SNP	c.3638T>C	p.Met1213Thr	p.M1213T
ZDBF2	case4	DEL	c.5178del	p.Lys1726AsnfsTer5	p.K1726Nfs*5
ZDBF2	case5	SNP	c.1690G>T	p.Ala564Ser	p.A564S
ZDBF2	case6	DEL	c.5178del	p.Lys1726AsnfsTer5	p.K1726Nfs*5
ZDBF2	case7	DEL	c.5178del	p.Lys1726AsnfsTer5	p.K1726Nfs*5
ZNF492	case1	SNP	c.118G>A	p.Ala40Thr	p.A40T
ZNF492	case4	SNP	c.118G>A	p.Ala40Thr	p.A40T
ZNF492	case6	SNP	c.529G>A	p.Ala177Thr	p.A177T
ZNF628	case6	SNP	c.1976G>A	p.Gly659Asp	p.G659D
ZNF628	case6	SNP	c.1058C>T	p.Ala353Val	p.A353V
ZNF628	case9	SNP	c.2398A>G	p.Ile800Val	p.I800V
