# Supplementary material for: Clinicopathological and molecular genomic features of monomorphic epitheliotropic intestinal T-cell lymphoma in the Chinese population: a study of 20 cases
Source: Diagn Pathol. 2021 Dec 12;16:114. doi: 10.1186/s13000-021-01173-5 (PMC8667391; doi:10.1186/s13000-021-01173-5)
Supplement: Supplementary file 2 — Additional file 2 [file 13000_2021_1173_MOESM2_ESM.xlsx]

## Sheet: ST2
ST2: Chromosomal arms copy number variants of 9 MEITL cases.
ID	Arm level	Alteration
case1	4q	Amplification
case1	7q	Amplification
case1	8p	Deletion
case1	8q	Deletion
case1	9p	Deletion
case1	9q	Amplification
case1	12p	Deletion
case1	20p	Deletion
case2	1q	Amplification
case2	4p	Deletion
case2	4q	Deletion
case2	7p	Deletion
case2	9q	Amplification
case2	10p	Deletion
case2	10q	Deletion
case2	15q	Deletion
case2	18p	Deletion
case2	19q	Amplification
case3	4p	Deletion
case3	7p	Deletion
case3	7q	Amplification
case3	8p	Deletion
case3	8q	Amplification
case3	9q	Amplification
case3	12p	Amplification
case3	12q	Amplification
case3	18p	Deletion
case3	18q	Amplification
case3	21q	Deletion
case3	22q	Amplification
case4	6q	Deletion
case4	7p	Deletion
case4	9q	Amplification
case4	18p	Deletion
case4	21q	Amplification
case5	7p	Deletion
case5	7q	Amplification
case5	8p	Deletion
case5	9q	Amplification
case5	19p	Amplification
case5	19q	Amplification
case6	1q	Amplification
case6	7q	Amplification
case6	9q	Amplification
case6	19p	Amplification
case6	19q	Amplification
case7
case8
case9	1q	Amplification
case9	6p	Amplification
case9	8q	Amplification
case9	9q	Amplification
case9	20q	Amplification
case9	21q	Deletion
case9	22q	Amplification
